# Supplementary material for: A role for Gic1 and Gic2 in Cdc42 polarization at elevated temperature
Source: PLoS One. 2018 Dec 19;13(12):e0200863. doi: 10.1371/journal.pone.0200863 (PMC6300207; doi:10.1371/journal.pone.0200863)
Supplement: S1 Table — This Table contains the raw data points used to plot the graphs in Figs 2, 3 and 5. Each Fig part is under a separate tab. (XLSX) [file pone.0200863.s004.xlsx]

## Sheet: Figure 2A
		Time to budding (percent of total cells)
			WT n=56		gic n=66
		time	sum of cells budded	% budded	sum of cells budded	% budded
		0	0	0	0	0
		1	0	0	0	0
		2	0	0	0	0
		3	0	0	0	0
		4	0	0	0	0
		5	0	0	0	0
		6	0	0	0	0
		7	2	3.57143	0	0
		8	2	3.57143	0	0
		9	3	5.35714	1	1.51515
		10	9	16.0714	1	1.51515
		11	15	26.7857	4	6.06061
		12	23	41.0714	4	6.06061
		13	29	51.7857	6	9.09091
		14	29	51.7857	8	12.1212
		15	35	62.5	9	13.6364
		16	36	64.2857	11	16.6667
		17	39	69.6429	12	18.1818
		18	44	78.5714	13	19.697
		19	46	82.1429	13	19.697
		20	48	85.7143	15	22.7273
		21	50	89.2857	16	24.2424
		22	51	91.0714	18	27.2727
		23	51	91.0714	19	28.7879
		24	52	92.8571	21	31.8182
		25	52	92.8571	22	33.3333
		26	52	92.8571	22	33.3333
		27	52	92.8571	22	33.3333
		28	52	92.8571	23	34.8485
		29	53	94.6429	23	34.8485
		30	53	94.6429	23	34.8485

## Sheet: Figure 2B
			Time to polarization (percent of total cells)
				Bem1 WT n=56		Bem1 gic n=66		Cdc42 WT n=47		Cdc42 gic n=100
			time	sum of cells polarized	% polarized	sum of cells polarized	% polarized	sum of cells polarized	% polarized	sum of cells polarized	% polarized
			0	0	0	0	0	0	0	0	0
			1	0	0	0	0	0	0	0	0
			2	1	1.78571	0	0	0	0	0	0
			3	2	3.57143	1	1.51515	0	0	0	0
			4	3	5.35714	1	1.51515	2	4.25532	0	0
			5	6	10.7143	1	1.51515	6	12.766	0	0
			6	16	28.5714	2	3.0303	13	27.6596	0	0
			7	26	46.4286	2	3.0303	21	44.6809	0	0
			8	34	60.7143	3	4.54545	26	55.3191	1	1
			9	42	75	8	12.1212	30	63.8298	2	2
			10	45	80.3571	10	15.1515	33	70.2128	3	3
			11	47	83.9286	13	19.697	37	78.7234	5	5
			12	48	85.7143	14	21.2121	39	82.9787	5	5
			13	52	92.8571	14	21.2121	40	85.1064	10	10
			14	53	94.6429	17	25.7576	42	89.3617	14	14
			15	53	94.6429	22	33.3333	44	93.617	17	17
			16	53	94.6429	22	33.3333	44	93.617	19	19
			17	55	98.2143	22	33.3333	44	93.617	21	21
			18	55	98.2143	23	34.8485	44	93.617	21	21
			19	55	98.2143	25	37.8788	44	93.617	23	23
			20	55	98.2143	25	37.8788	44	93.617	23	23
			21	55	98.2143	26	39.3939	44	93.617	23	23
			22	55	98.2143	26	39.3939	44	93.617	23	23
			23	55	98.2143	26	39.3939	44	93.617	23	23
			24	55	98.2143	26	39.3939	44	93.617	24	24
			25	55	98.2143	26	39.3939	44	93.617	24	24
			26	56	100	27	40.9091	44	93.617	24	24
			27	56	100	27	40.9091	45	95.7447	24	24
			28	56	100	27	40.9091	46	97.8723	24	24
			29	56	100	27	40.9091	46	97.8723	24	24
			30	56	100	28	42.4242	46	97.8723	24	24

## Sheet: Figure 2C
		Time to polarization (percent of cells that polarized)
			Bem1 WT n=56		Bem1 gic n=29		Cdc42 WT n=47		Cdc42 gic n=26
		time	sum of cells polarized	% polarized	sum of cells polarized	% polarized	sum of cells polarized	% polarized	sum of cells polarized	% polarized
		0	0	0	0	0	0	0	0	0
		1	0	0	0	0	0	0	0	0
		2	1	1.78571	0	0	0	0	0	0
		3	2	3.57143	1	3.44828	0	0	0	0
		4	3	5.35714	1	3.44828	2	4.25532	0	0
		5	6	10.7143	1	3.44828	6	12.766	0	0
		6	16	28.5714	2	6.89655	13	27.6596	0	0
		7	26	46.4286	2	6.89655	21	44.6809	0	0
		8	34	60.7143	3	10.3448	26	55.3191	1	3.84615
		9	42	75	8	27.5862	30	63.8298	2	7.69231
		10	45	80.3571	10	34.4828	33	70.2128	3	11.5385
		11	47	83.9286	13	44.8276	37	78.7234	5	19.2308
		12	48	85.7143	14	48.2759	39	82.9787	5	19.2308
		13	52	92.8571	14	48.2759	40	85.1064	10	38.4615
		14	53	94.6429	17	58.6207	42	89.3617	14	53.8462
		15	53	94.6429	22	75.8621	44	93.617	17	65.3846
		16	53	94.6429	22	75.8621	44	93.617	19	73.0769
		17	55	98.2143	22	75.8621	44	93.617	21	80.7692
		18	55	98.2143	23	79.3103	44	93.617	21	80.7692
		19	55	98.2143	25	86.2069	44	93.617	23	88.4615
		20	55	98.2143	25	86.2069	44	93.617	23	88.4615
		21	55	98.2143	26	89.6552	44	93.617	23	88.4615
		22	55	98.2143	26	89.6552	44	93.617	23	88.4615
		23	55	98.2143	26	89.6552	44	93.617	23	88.4615
		24	55	98.2143	26	89.6552	44	93.617	24	92.3077
		25	55	98.2143	26	89.6552	44	93.617	24	92.3077
		26	56	100	27	93.1034	44	93.617	24	92.3077
		27	56	100	27	93.1034	45	95.7447	24	92.3077
		28	56	100	27	93.1034	46	97.8723	24	92.3077
		29	56	100	27	93.1034	46	97.8723	24	92.3077
		30	56	100	28	96.5517	46	97.8723	24	92.3077

## Sheet: Figure 2D
			Time to budding after polariztion (percent of cells that polarized)
				WT n=54		gic n=27
			time	sum of cells budded	% budded	sum of cells budded	% budded
			0	0	0	0	0
			1	3	5.55556	4	14.8148
			2	8	14.8148	8	29.6296
			3	11	20.3704	10	37.037
			4	16	29.6296	11	40.7407
			5	26	48.1481	14	51.8519
			6	32	59.2593	16	59.2593
			7	39	72.2222	18	66.6667
			8	45	83.3333	20	74.0741
			9	47	87.037	22	81.4815
			10	48	88.8889	22	81.4815
			11	49	90.7407	23	85.1852
			12	51	94.4444	23	85.1852
			13	53	98.1481	23	85.1852
			14	53	98.1481	25	92.5926
			15	53	98.1481	25	92.5926
			16	54	100	25	92.5926
			17			25	92.5926
			18			25	92.5926
			19			25	92.5926
			20			25	92.5926
			21			25	92.5926
			22			25	92.5926
			23			25	92.5926
			24			25	92.5926
			25			25	92.5926
			26			25	92.5926
			27			25	92.5926
			28			25	92.5926
			29			25	92.5926
			30			25	92.5926

## Sheet: Figure 3A
		24°C	Relative Abundance in Gic mutants comapred to WT
			Cdc42	Bem1	Cdc24	Bem3	RGA1	Rga2
			0.94	0.98	1.40269	1.03401	0.804651	0.963644
			1.3	1.14	1.32633	0.580983	0.586553	1.25456
			1.15	0.96	0.841327	1.13879	1.54805	0.828499
						1.09156	1.3605	1.03416
						1.08247		1.31376
		Average	1.13	1.03	1.19011	0.985561	1.07494	1.07892

## Sheet: Figure 3B
37°C	Relative Abundance in Gic mutants comapred to WT
	Cdc42	Bem1	Cdc24	Bem3	Rga1	Rga2
	0.9	1	1.43153	0.54373	0.725813	1.51855
	0.6	1.02	0.868992	0.809556	0.72936	0.769824
	0.7	0.977	0.415412	1.87945	1.0128	0.774322
				1.13416	1.50413	1.27476
				1.38078		1.02311
				0.6675		1.21214
Average	0.73	0.99	0.905311	1.0692	0.993024	1.09545

## Sheet: Figure 5C
			Time to polarization (percent of total cells)
				WT n=94		gic n=66		Suppressor n=75
			time	sum of cells polarized	% polarized	sum of cells polarized	% polarized	sum of cells polarized	% polarized
			0	1	1.06383	0	0	0	0
			1	1	1.06383	0	0	0	0
			2	2	2.12766	0	0	1	1.33333
			3	4	4.25532	1	1.51515	3	4
			4	5	5.31915	1	1.51515	4	5.33333
			5	15	15.9574	1	1.51515	7	9.33333
			6	26	27.6596	2	3.0303	10	13.3333
			7	43	45.7447	2	3.0303	20	26.6667
			8	54	57.4468	3	4.54545	31	41.3333
			9	63	67.0213	8	12.1212	39	52
			10	74	78.7234	10	15.1515	51	68
			11	79	84.0426	13	19.697	61	81.3333
			12	85	90.4255	14	21.2121	65	86.6667
			13	87	92.5532	14	21.2121	68	90.6667
			14	88	93.617	17	25.7576	68	90.6667
			15	89	94.6809	22	33.3333	68	90.6667
			16	90	95.7447	22	33.3333	68	90.6667
			17	91	96.8085	22	33.3333	68	90.6667
			18	92	97.8723	23	34.8485	69	92
			19	93	98.9362	25	37.8788	72	96
			20	93	98.9362	25	37.8788	73	97.3333
			21	93	98.9362	26	39.3939	73	97.3333
			22	93	98.9362	26	39.3939	74	98.6667
			23	93	98.9362	26	39.3939	74	98.6667
			24	93	98.9362	26	39.3939	74	98.6667
			25	94	100	26	39.3939	74	98.6667
			26	94	100	27	40.9091	74	98.6667
			27	94	100	27	40.9091	74	98.6667
			28	94	100	27	40.9091	75	100
			29	94	100	27	40.9091	75	100
			30	94	100	28	42.4242	75	100
